# Supplementary material for: Molecular Dissection of the Regenerative Capacity of Forest Tree Species: Special Focus on Conifers
Source: Front Plant Sci. 2019 Jan 9;9:1943. doi: 10.3389/fpls.2018.01943 (PMC6333695; doi:10.3389/fpls.2018.01943)
Supplement: Supplementary file 1 [file Table_1.xlsx]

## Sheet: Hoja1
		Table SI. Common factors and their associated response involved in the induction of somatic embryogenesis and organogenesis of forest tree species, mainly conifers.
		Main factors	Response	Tree species	References
		High level of endogenous auxin during PEM and EM proliferation. Maintenance of polar auxin transport and local auxin gradients	Pro-embryo induction. Somatic embryo development	Abies alba, Abies nordmanniana, Picea abies, Pinus sylvestris, Quercus alba, Quercus suber	Abrahamsson et al. (2011), Businge et al. (2012), Corredoira et al.,2017), Hakman et al. (2009), Vondráková et al. (2011), Find et al. (2002), Larsson et al. (2008), Palovaara et al. (2010), Rodríguez-Sanz et al. (2014)
		Reduction of auxin levels at cleveage stage	Somatic embryo development. Genotype-dependent somatic embryo development	Cunninghamia lanceolata	Zhou et al., (2017)
		Maintenance of polar auxin transport, increased levels of auxin and asymmetrical auxin gradients at roting cells	Adventitious root formation. Maturation related decline of adventitious rooting	Eucalyptus globulus, Eucalyptus grandis, Castanea sativa, Pinus radiata	Abarca et al. (2014), Aumond et al. (2017), Brunoni et al. (2014), De Almeida et al. (2015), Díaz-Sala et al. (1996), Ruedell et al. (2013, 2015), Vielba et al. (2016)
		Expression of specific components of auxin signaling pathways and auxin-induced genes	Adventitious root formation. Shoot regeneration. Maturation related decline of adventitious rooting	Juglans nigra, Populus alba x P. glandulosa, Populus tremula × P. alba	Bao et al. (2009), Shu et al. (2018), Stevens et al. (2018)
		Reduction of ROS. Enhancement of antioxidant enzyme activity. Up-regulation of stress response signaling pathways and stress-induced genes	Pro-embryo induction. Somatic embryo development. Embryogenic competence	Cunninghamia lanceolata, Elaeis guineensis, Eleutherococcus senticosus, Larix leptolepis, Larix principis-rupprechtii , Picea abies, Picea balfouriana , Picea glauca, Pinus radiata	Aquea and Arce-Johnson ( 2008), Businge et al. (2012), De Carvalho Silva et al. (2014), Li et al. (2014a), Liu et al. (2016), Reza et al. (2018), Rutledge et al. (2013, 2017), Vestman et al. (2011), Zhao et al. (2015), Zhou et al. (2014), Zhou et al., (2017)
		Up-regulation of wounding and stress signaling pathways	Adventitious root formation. Adventitious rooting competence	Larix kaempferi × L. olgensis, Malus ‘Jork9’, Olea europaea, Populus trichocarpa × P. deltoides, Robinia pseudoacacia	De Klerk et al. (2011) Santos-Macedo et al. (2012) Ribeiro et al. (2016) Han et al. (2014) Zhang et al. (2015)
		Expression of embryonic stem cell and cell identity regulators: WOX LEC1, BBM, SERK, PLT	PEM and EM induction and embryonic cell identification. Induction of embrygenic cell clusters	Cunninghamia lanceolata, Eleutherococcus senticosus, Larix leptolepis, Pinus contorta, Pinus radiata, Picea glauca, Picea abies,	Fischerova et al. (2008), García-Mendiguren et al. (2015), Hedman et al. (2013), Klimaszewska et al., (2010, 2011), Li et al. (2014a), Liu et al. (2016), Palovaara and Hakman (2008), Palovaara et al. (2010), Park et al. (2010), Zhou et al. ( 2014, 2017)
		Expression of embryonic and root stem cell identity regulators: GRAS, WOX, BBM, AINTEGUMENTA LIKE1, AP2/ERF	Adventitious root formation. Maturation related decline of adventitious rooting	Castanea sativa, Larix kaempferi × L. olgensis, Juglans nigra, Pinus radiata, Populus tomentosa, Populus trichocarpa	Abarca et al. (2014), Brunoni et al. (2014), Li et al. (2014b), , Liu et al. (2014), Ricci et al. (2008), Rigal et al. (2012), Sánchez et al. (2007), Solé et al. (2008), Stevens et al. (2018), Trupiano et al. (2013), Vielba et al. (2011),
		Interruption of cell-to-cell communication	Somatic embryo induction and development.	Eleutherococcus senticosus	Tao et al. (2012), You et al. (2006)
		Induction of cell wall-remodeling and cell wall-loosening enzymes	Induction of embryogenic cell clusters. Embryogenic competence	Elaeis guineensis, Eleutherococcus senticosus, Larix leptolepis, Pinus nigra, Pinus radiata, Picea abies, Quercus alba, Quercus suber	Aquea and Arce-Johnson (2008), Corredoira et al. (2017), De Carvalho Silva et al. (2014), Klubicová et al. (2017), Liu et al. (2016), Reza et al. (2018), Rodríguez-Sanz (2014), Zhou et al. (2014)
		Induction of cell wall signaling and intercellular communication proteins	Induction of embryogenic cell clusters. Embryogenic competence	Abies alba x Abies cephalonica, Picea abies	Egertsdotter and von Arnold (1995), Samaj et al. (2008)
		Induction of cytoskeleton remodeling and expression od microtubule associated proteins	PEM and EM induction Progression of PEMs into early embryogeny	Larix principis-rupprechtii, Picea abies	Schwarzerová et al. (2010), Smertenko et al. (2003), Vondráková et al. (2014), Zhao et al. (2015)
		Induction of cell wall-remodeling and cell wall-loosening enzymes. Induction of cytoskeleton remodeling and expression od microtubule associated proteins	Adventitious root formation. Maturation related decline of adventitious rooting	Eucalyptus grandis, Pinus radiata, Pinus taeda	Abu-Abied et al. (2014), Díaz-Sala et al. (1997), Hutchison et al. (1999), Pizarro and Díaz-Sala (2019)
